# Supplementary material for: Vitamin D and Calcium Supplementation in Nursing Homes—A Quality Improvement Study
Source: Nutrients. 2022 Dec 16;14(24):5360. doi: 10.3390/nu14245360 (PMC9780874; doi:10.3390/nu14245360)
Supplement: Supplementary file 1 [file nutrients-14-05360-s001.zip]

Archive with 1 entries (1 files):
- nutrients-2044854-SI.pdf
